# Supplementary material for: Approaching High-Performance TS-1 Zeolites in the Presence of Alkali Metal Ions via Combination of Adjusting pH Value and Modulating Crystal Size
Source: Nanomaterials (Basel). 2023 Aug 10;13(16):2296. doi: 10.3390/nano13162296 (PMC10458067; doi:10.3390/nano13162296)
Supplement: Supplementary file 1 [file nanomaterials-13-02296-s001.zip]

Archive with 1 entries (1 files):
- nanomaterials-2511511-supplementary.pdf
